# Supplementary material for: Reversing VTN deficiency inhibits the progression of pancreatic cancer and enhances sensitivity to anti-PD1 immunotherapy
Source: Front Immunol. 2025 May 13;16:1578870. doi: 10.3389/fimmu.2025.1578870 (PMC12106453; doi:10.3389/fimmu.2025.1578870)
Supplement: Supplementary file 1 [file DataSheet1.zip]

Archive with 35 entries (24 files):
- Raw image data_Plate cloning/
- Raw image data_Plate cloning/PANC1/
- Raw image data_Plate cloning/PANC1/OE-NC/
- Raw image data_Plate cloning/PANC1/OE-NC/V41.jpg
- Raw image data_Plate cloning/PANC1/OE-NC/V42-3.jpg
- Raw image data_Plate cloning/PANC1/OE-NC/V43.jpg
- Raw image data_Plate cloning/PANC1/OE-VTN/
- Raw image data_Plate cloning/PANC1/OE-VTN/V31.jpg
- Raw image data_Plate cloning/PANC1/OE-VTN/V32-4.jpg
- Raw image data_Plate cloning/PANC1/OE-VTN/V33.jpg
- Raw image data_Plate cloning/PANC1/si-NC/
- Raw image data_Plate cloning/PANC1/si-NC/V21.jpg
- Raw image data_Plate cloning/PANC1/si-NC/V22.jpg
- Raw image data_Plate cloning/PANC1/si-NC/V23-1.jpg
- Raw image data_Plate cloning/PANC1/si-VTN/
- Raw image data_Plate cloning/PANC1/si-VTN/V1-2.jpg
- Raw image data_Plate cloning/PANC1/si-VTN/V2..jpg
- Raw image data_Plate cloning/PANC1/si-VTN/V3.jpg
- Raw image data_Plate cloning/PATU8988/
- Raw image data_Plate cloning/PATU8988/OE-NC/
- Raw image data_Plate cloning/PATU8988/OE-NC/V41-3.jpg
- Raw image data_Plate cloning/PATU8988/OE-NC/V42.jpg
- Raw image data_Plate cloning/PATU8988/OE-NC/V43.jpg
- Raw image data_Plate cloning/PATU8988/OE-VTN/
- Raw image data_Plate cloning/PATU8988/OE-VTN/V31-4.jpg
- Raw image data_Plate cloning/PATU8988/OE-VTN/V32.jpg
- Raw image data_Plate cloning/PATU8988/OE-VTN/V33.jpg
- Raw image data_Plate cloning/PATU8988/SI-NC/
- Raw image data_Plate cloning/PATU8988/SI-NC/V1.jpg
- Raw image data_Plate cloning/PATU8988/SI-NC/V2.jpg
- Raw image data_Plate cloning/PATU8988/SI-NC/V3-1.jpg
- Raw image data_Plate cloning/PATU8988/SI-VTN/
- Raw image data_Plate cloning/PATU8988/SI-VTN/V21-2.jpg
- Raw image data_Plate cloning/PATU8988/SI-VTN/V22.jpg
- Raw image data_Plate cloning/PATU8988/SI-VTN/V23.jpg
