# Supplementary material for: Reversing VTN deficiency inhibits the progression of pancreatic cancer and enhances sensitivity to anti-PD1 immunotherapy
Source: Front Immunol. 2025 May 13;16:1578870. doi: 10.3389/fimmu.2025.1578870 (PMC12106453; doi:10.3389/fimmu.2025.1578870)
Supplement: Supplementary file 2 [file DataSheet2.zip]

Archive with 65 entries (46 files):
- Raw image data_Transwell/
- Raw image data_Transwell/PANC1/
- Raw image data_Transwell/PANC1/OE-NC-Invasion/
- Raw image data_Transwell/PANC1/OE-NC-Invasion/V111.png
- Raw image data_Transwell/PANC1/OE-NC-Invasion/V112-5.png
- Raw image data_Transwell/PANC1/OE-NC-Invasion/V113.png
- Raw image data_Transwell/PANC1/OE-NC-Migration/
- Raw image data_Transwell/PANC1/OE-NC-Migration/V151-7.png
- Raw image data_Transwell/PANC1/OE-NC-Migration/V152.png
- Raw image data_Transwell/PANC1/OE-NC-Migration/V153.png
- Raw image data_Transwell/PANC1/OE-VTN-Invasion/
- Raw image data_Transwell/PANC1/OE-VTN-Invasion/V121-6.png
- Raw image data_Transwell/PANC1/OE-VTN-Invasion/V122.png
- Raw image data_Transwell/PANC1/OE-VTN-Invasion/V123.png
- Raw image data_Transwell/PANC1/OE-VTN-Migration/
- Raw image data_Transwell/PANC1/OE-VTN-Migration/V91.png
- Raw image data_Transwell/PANC1/OE-VTN-Migration/V92-8.png
- Raw image data_Transwell/PANC1/OE-VTN-Migration/V93.png
- Raw image data_Transwell/PANC1/Si-NC-invasion/
- Raw image data_Transwell/PANC1/Si-NC-invasion/V61-1.png
- Raw image data_Transwell/PANC1/Si-NC-invasion/V62.png
- Raw image data_Transwell/PANC1/Si-NC-invasion/V63.png
- Raw image data_Transwell/PANC1/Si-NC-migration/
- Raw image data_Transwell/PANC1/Si-NC-migration/V81-3.png
- Raw image data_Transwell/PANC1/Si-NC-migration/V82.png
- Raw image data_Transwell/PANC1/Si-NC-migration/V83.png
- Raw image data_Transwell/PANC1/Si-VTN-invasion/
- Raw image data_Transwell/PANC1/Si-VTN-invasion/V40.png
- Raw image data_Transwell/PANC1/Si-VTN-invasion/V42-2.png
- Raw image data_Transwell/PANC1/Si-VTN-invasion/V43.png
- Raw image data_Transwell/PANC1/Si-VTN-migration/
- Raw image data_Transwell/PANC1/Si-VTN-migration/V101.png
- Raw image data_Transwell/PANC1/Si-VTN-migration/V102.png
- Raw image data_Transwell/PANC1/Si-VTN-migration/V103-4.png
- Raw image data_Transwell/PATU8988/
- Raw image data_Transwell/PATU8988/OE-NC-Invasion/
- Raw image data_Transwell/PATU8988/OE-NC-Invasion/V31-5.png
- Raw image data_Transwell/PATU8988/OE-NC-Invasion/V32.png
- Raw image data_Transwell/PATU8988/OE-NC-Invasion/V33.png
- Raw image data_Transwell/PATU8988/OE-NC-migration/
- Raw image data_Transwell/PATU8988/OE-NC-migration/V.jpg
- Raw image data_Transwell/PATU8988/OE-VTN-Invasion/
- Raw image data_Transwell/PATU8988/OE-VTN-Invasion/V1.png
- Raw image data_Transwell/PATU8988/OE-VTN-Invasion/V2-6.png
- Raw image data_Transwell/PATU8988/OE-VTN-Invasion/V3.png
- Raw image data_Transwell/PATU8988/OE-VTN-migration/
- Raw image data_Transwell/PATU8988/OE-VTN-migration/V131.png
- Raw image data_Transwell/PATU8988/OE-VTN-migration/V132-8.png
- Raw image data_Transwell/PATU8988/OE-VTN-migration/V133.png
- Raw image data_Transwell/PATU8988/si-NC-invasion/
- Raw image data_Transwell/PATU8988/si-NC-invasion/V141.png
- Raw image data_Transwell/PATU8988/si-NC-invasion/V142.png
- Raw image data_Transwell/PATU8988/si-NC-invasion/V143-1.png
- Raw image data_Transwell/PATU8988/si-NC-migration/
- Raw image data_Transwell/PATU8988/si-NC-migration/V71-3.png
- Raw image data_Transwell/PATU8988/si-NC-migration/V72.png
- Raw image data_Transwell/PATU8988/si-NC-migration/V73.png
- Raw image data_Transwell/PATU8988/si-VTN-invasion/
- Raw image data_Transwell/PATU8988/si-VTN-invasion/V51.png
- Raw image data_Transwell/PATU8988/si-VTN-invasion/V52-2.png
- Raw image data_Transwell/PATU8988/si-VTN-invasion/V53.png
- Raw image data_Transwell/PATU8988/si-VTN-migration/
- Raw image data_Transwell/PATU8988/si-VTN-migration/V21.png
- Raw image data_Transwell/PATU8988/si-VTN-migration/V22-4.png
- Raw image data_Transwell/PATU8988/si-VTN-migration/V23.png
